# Supplementary material for: Vitisshizishanensis, a new species of the grape genus from Hubei province, China
Source: PhytoKeys. 2021 Nov 2;184:45–54. doi: 10.3897/phytokeys.184.70045 (PMC8578147; doi:10.3897/phytokeys.184.70045)
Supplement: XML Treatment for Vitis shizishanensis [file phytokeys.184.70045-treatment1.xml]

<!DOCTYPE tp:taxon-treatment
  PUBLIC "-//TaxonX//DTD Taxonomic Treatment Publishing DTD v0 20100105//EN" "tax-treatment-NSO.dtd">
<tp:taxon-treatment xmlns:tp="http://www.plazi.org/taxpub"><tp:treatment-meta><kwd-group><label>Taxon classification</label><kwd><named-content xmlns:xlink="http://www.w3.org/1999/xlink" content-type="kingdom">Plantae</named-content></kwd><kwd><named-content xmlns:xlink="http://www.w3.org/1999/xlink" content-type="order">Vitales</named-content></kwd><kwd><named-content xmlns:xlink="http://www.w3.org/1999/xlink" content-type="family">Vitaceae</named-content></kwd></kwd-group><mixed-citation publication-type="journal"><person-group><name><surname>Ma</surname><given-names>Zhi-Yao</given-names></name><name><surname>Wen</surname><given-names>Jun</given-names></name><name><surname>Fu</surname><given-names>Qiang</given-names></name><name><surname>Liu</surname><given-names>Xiu-Qun</given-names></name></person-group><article-title><italic><tp:taxon-name><tp:taxon-name-part taxon-name-part-type="genus" reg="Vitis">Vitis</tp:taxon-name-part><tp:taxon-name-part taxon-name-part-type="species" reg="shizishanensis">shizishanensis</tp:taxon-name-part></tp:taxon-name></italic>, a new species of the grape genus from Hubei province, China</article-title><source>PhytoKeys</source><day>02</day><month>11</month><year>2021</year><volume>184</volume><fpage>45</fpage><lpage>54</lpage><pub-id pub-id-type="doi">10.3897/phytokeys.184.70045</pub-id></mixed-citation></tp:treatment-meta><tp:nomenclature><tp:taxon-name>
            <object-id xmlns:xlink="http://www.w3.org/1999/xlink" content-type="arpha" xlink:type="simple">0A6A496C-22B5-5DCE-A353-35D34F09E80E</object-id>
            <tp:taxon-name-part taxon-name-part-type="genus" reg="Vitis">Vitis</tp:taxon-name-part>
            <tp:taxon-name-part taxon-name-part-type="species" reg="shizishanensis">shizishanensis</tp:taxon-name-part>
            <object-id xmlns:xlink="http://www.w3.org/1999/xlink" content-type="ipni" xlink:type="simple">urn:lsid:ipni.org:names:77221513-1</object-id>
          </tp:taxon-name><tp:taxon-authority>Z.Y.Ma, J.Wen, Q.Fu &amp; X.Q.Liu</tp:taxon-authority><tp:taxon-status xmlns:xlink="http://www.w3.org/1999/xlink" xlink:type="simple">sp. nov.</tp:taxon-status><xref ref-type="fig" rid="F2">Figures 2</xref><xref ref-type="fig" rid="F3">, 3</xref><xref ref-type="fig" rid="F4">, 4</xref><xref ref-type="fig" rid="F5">, 5</xref><xref ref-type="fig" rid="F6">, 6</xref></tp:nomenclature><tp:treatment-sec sec-type="material" id="SECID0EKMAC"><title>Type.</title><p>China. Hubei: Wuhan City, Shizishan Mountain, <named-content xmlns:xlink="http://www.w3.org/1999/xlink" content-type="dwc:verbatimCoordinates" xlink:type="simple"><named-content content-type="geo-json" specific-use="{&#34;type&#34;:&#34;Point&#34;,&#34;coordinates&#34;:[114.363333,30.478889]}" id="NCID0ETMAC" xlink:type="simple">30°28'44"N, 114°21'48"E</named-content></named-content>, 21 m, 6 May 2021, in fl., <italic>X.Q. LIU 755</italic> (holotype: <abbrev xmlns:xlink="http://www.w3.org/1999/xlink" content-type="institution" xlink:title="Huazhong Agricultural University" id="ABBRID0E1MAC" xlink:type="simple">CCAU</abbrev>!; isotypes: <abbrev xmlns:xlink="http://www.w3.org/1999/xlink" content-type="institution" xlink:title="Huazhong Agricultural University" id="ABBRID0E6MAC" xlink:type="simple">CCAU</abbrev>!, <abbrev xmlns:xlink="http://www.w3.org/1999/xlink" content-type="institution" xlink:title="United States National Herbarium" id="ABBRID0EENAC" xlink:type="simple">US</abbrev>!).</p><fig id="F2" position="float" orientation="portrait"><object-id xmlns:xlink="http://www.w3.org/1999/xlink" content-type="doi" xlink:type="simple">10.3897/phytokeys.184.70045.figure2</object-id><object-id xmlns:xlink="http://www.w3.org/1999/xlink" content-type="arpha" xlink:type="simple">C207E912-AABF-5939-A555-2E5B2681B330</object-id><label>Figure 2.</label><caption><p><italic><tp:taxon-name><tp:taxon-name-part taxon-name-part-type="genus" reg="Vitis">Vitis</tp:taxon-name-part><tp:taxon-name-part taxon-name-part-type="species" reg="shizishanensis">shizishanensis</tp:taxon-name-part></tp:taxon-name></italic> Z.Y.Ma, J.Wen, Q.Fu &amp; X.Q.Liu, sp. nov. <bold>A</bold> habit <bold>B</bold> individual with 5–7 deeply lobed leaves <bold>C</bold> a flowering branch with 3–5 deeply lobed leaves.</p></caption><graphic xmlns:xlink="http://www.w3.org/1999/xlink" xlink:href="phytokeys-184-045-g002.jpg" position="float" orientation="portrait" xlink:type="simple" id="oo_604891.jpg"><uri content-type="original_file" xlink:type="simple">https://binary.pensoft.net/fig/604891</uri></graphic></fig></tp:treatment-sec><tp:treatment-sec sec-type="diagnosis" id="SECID0EHOAC"><title>Diagnosis.</title><p><italic><tp:taxon-name><tp:taxon-name-part taxon-name-part-type="genus" reg="Vitis">Vitis</tp:taxon-name-part><tp:taxon-name-part taxon-name-part-type="species" reg="shizishanensis">shizishanensis</tp:taxon-name-part></tp:taxon-name></italic> is morphologically similar to <italic><tp:taxon-name><tp:taxon-name-part taxon-name-part-type="genus" reg="Vitis">V.</tp:taxon-name-part><tp:taxon-name-part taxon-name-part-type="species" reg="bryoniifolia">bryoniifolia</tp:taxon-name-part></tp:taxon-name></italic> Bunge, <italic><tp:taxon-name><tp:taxon-name-part taxon-name-part-type="genus" reg="Vitis">V.</tp:taxon-name-part><tp:taxon-name-part taxon-name-part-type="species" reg="flexuosa">flexuosa</tp:taxon-name-part></tp:taxon-name></italic> Thunb, <italic><tp:taxon-name><tp:taxon-name-part taxon-name-part-type="genus" reg="Vitis">V.</tp:taxon-name-part><tp:taxon-name-part taxon-name-part-type="species" reg="sinocinerea">sinocinerea</tp:taxon-name-part></tp:taxon-name></italic> W. T. Wang, and <italic><tp:taxon-name><tp:taxon-name-part taxon-name-part-type="genus" reg="Vitis">V.</tp:taxon-name-part><tp:taxon-name-part taxon-name-part-type="species" reg="bellula">bellula</tp:taxon-name-part></tp:taxon-name></italic> (Rehder) W. T. Wang, but differs from the <italic><tp:taxon-name><tp:taxon-name-part taxon-name-part-type="genus" reg="Vitis">V.</tp:taxon-name-part><tp:taxon-name-part taxon-name-part-type="species" reg="bryoniifolia">bryoniifolia</tp:taxon-name-part></tp:taxon-name></italic>, <italic><tp:taxon-name><tp:taxon-name-part taxon-name-part-type="genus" reg="Vitis">V.</tp:taxon-name-part><tp:taxon-name-part taxon-name-part-type="species" reg="sinocinerea">sinocinerea</tp:taxon-name-part></tp:taxon-name></italic>, and <italic><tp:taxon-name><tp:taxon-name-part taxon-name-part-type="genus" reg="Vitis">V.</tp:taxon-name-part><tp:taxon-name-part taxon-name-part-type="species" reg="bellula">bellula</tp:taxon-name-part></tp:taxon-name></italic> in its glabrous to hirtellously pubescent abaxial mature leaf surface (vs. abaxially densely arachnoid tomentose in <italic><tp:taxon-name><tp:taxon-name-part taxon-name-part-type="genus" reg="Vitis">V.</tp:taxon-name-part><tp:taxon-name-part taxon-name-part-type="species" reg="bryoniifolia">bryoniifolia</tp:taxon-name-part></tp:taxon-name></italic>, <italic><tp:taxon-name><tp:taxon-name-part taxon-name-part-type="genus" reg="Vitis">V.</tp:taxon-name-part><tp:taxon-name-part taxon-name-part-type="species" reg="sinocinerea">sinocinerea</tp:taxon-name-part></tp:taxon-name></italic>, and <italic><tp:taxon-name><tp:taxon-name-part taxon-name-part-type="genus" reg="Vitis">V.</tp:taxon-name-part><tp:taxon-name-part taxon-name-part-type="species" reg="bellula">bellula</tp:taxon-name-part></tp:taxon-name></italic>). It differs from <italic><tp:taxon-name><tp:taxon-name-part taxon-name-part-type="genus" reg="Vitis">Vitis</tp:taxon-name-part><tp:taxon-name-part taxon-name-part-type="species" reg="flexuosa">flexuosa</tp:taxon-name-part></tp:taxon-name></italic> in its leaves varying from unlobed to 3–7 lobed (vs. unlobed to slightly 3-lobed leaves in <italic><tp:taxon-name><tp:taxon-name-part taxon-name-part-type="genus" reg="Vitis">V.</tp:taxon-name-part><tp:taxon-name-part taxon-name-part-type="species" reg="flexuosa">flexuosa</tp:taxon-name-part></tp:taxon-name></italic>), tendrils unbranched or bifurcate from upper half (vs. tendrils bifurcate from approximately midway in <italic><tp:taxon-name><tp:taxon-name-part taxon-name-part-type="genus" reg="Vitis">V.</tp:taxon-name-part><tp:taxon-name-part taxon-name-part-type="species" reg="flexuosa">flexuosa</tp:taxon-name-part></tp:taxon-name></italic>), lack of arachnoid tomentum (vs. with sparse arachnoid tomentum to glabrescent in <italic><tp:taxon-name><tp:taxon-name-part taxon-name-part-type="genus" reg="Vitis">V.</tp:taxon-name-part><tp:taxon-name-part taxon-name-part-type="species" reg="flexuosa">flexuosa</tp:taxon-name-part></tp:taxon-name></italic>), and subcordate to cordate or sometimes truncate leaf base (vs. subtruncate or slightly subcordate leaf base in <italic><tp:taxon-name><tp:taxon-name-part taxon-name-part-type="genus" reg="Vitis">V.</tp:taxon-name-part><tp:taxon-name-part taxon-name-part-type="species" reg="flexuosa">flexuosa</tp:taxon-name-part></tp:taxon-name></italic>).</p><fig id="F3" position="float" orientation="portrait"><object-id xmlns:xlink="http://www.w3.org/1999/xlink" content-type="doi" xlink:type="simple">10.3897/phytokeys.184.70045.figure3</object-id><object-id xmlns:xlink="http://www.w3.org/1999/xlink" content-type="arpha" xlink:type="simple">E9EBCAF1-8941-589D-88B7-378E84F57036</object-id><label>Figure 3.</label><caption><p>Branches and leaves of <italic><tp:taxon-name><tp:taxon-name-part taxon-name-part-type="genus" reg="Vitis">Vitis</tp:taxon-name-part><tp:taxon-name-part taxon-name-part-type="species" reg="shizishanensis">shizishanensis</tp:taxon-name-part></tp:taxon-name></italic> sp. nov. (<italic>X.Q. LIU 755</italic>) <bold>A</bold> branches with unlobed leaves <bold>B</bold> branches with unlobed to 3 lobed leaves <bold>C</bold> branches with 3–5 deeply lobed leaves <bold>D</bold> unlobed to 5–7 deeply lobed leaves.</p></caption><graphic xmlns:xlink="http://www.w3.org/1999/xlink" xlink:href="phytokeys-184-045-g003.jpg" position="float" orientation="portrait" xlink:type="simple" id="oo_604892.jpg"><uri content-type="original_file" xlink:type="simple">https://binary.pensoft.net/fig/604892</uri></graphic></fig></tp:treatment-sec><tp:treatment-sec sec-type="description" id="SECID0EAFAE"><title>Description.</title><p>Woody climber, sprawling to moderately high climbing, sparsely branched. Branchlets terete, glabrous, with longitudinal ridges, tendrils unbranched or bifurcate from upper half. Leaves simple; stipules ovate-elliptic or lanceolate, 1–4 mm; petiole 2–6 cm, hirtellous or glabrous; blade 3–10 × 3–9 cm, unlobed to slightly 3-lobed, or 3–7 lobed, apex acute to acuminate, base subtruncate or subcordate to cordate, abaxial surface usually glabrous, veins and vein axils hirtellous, adaxial surface glabrous, basal veins 5, with lateral veins 4–6 pairs. veinlets inconspicuous, base subcordate to cordate, occasionally truncate. Margin with 8–16 obtuse teeth on each side. Inflorescences a panicle, 3.4–9 cm, leaf-opposed, peduncle 1–6.4 cm, pedicel 1–2.5 mm, usually glabrous. Calyx shallow and saucer-shaped, glabrous. Petals 5, occasionally 6, connate distally, forming calyptra. Berries black, globose, 5–8 mm in diam. Seeds obovoid or obovoid-elliptic, 3–4 × 2–3 mm, abaxial surface with a round to elliptic chalaza, adaxial surface with 2 furrows (ventral infolds) running ½ through seed length, endosperm M-shaped in transverse section.</p><fig id="F4" position="float" orientation="portrait"><object-id xmlns:xlink="http://www.w3.org/1999/xlink" content-type="doi" xlink:type="simple">10.3897/phytokeys.184.70045.figure4</object-id><object-id xmlns:xlink="http://www.w3.org/1999/xlink" content-type="arpha" xlink:type="simple">4DD53210-9BEB-5078-A33E-39F1F6527FC5</object-id><label>Figure 4.</label><caption><p>Inflorescences of <italic><tp:taxon-name><tp:taxon-name-part taxon-name-part-type="genus" reg="Vitis">Vitis</tp:taxon-name-part><tp:taxon-name-part taxon-name-part-type="species" reg="shizishanensis">shizishanensis</tp:taxon-name-part></tp:taxon-name></italic> sp. nov. <bold>A</bold> male flowers <bold>B</bold> female flowers after anthesis.</p></caption><graphic xmlns:xlink="http://www.w3.org/1999/xlink" xlink:href="phytokeys-184-045-g004.jpg" position="float" orientation="portrait" xlink:type="simple" id="oo_604893.jpg"><uri content-type="original_file" xlink:type="simple">https://binary.pensoft.net/fig/604893</uri></graphic></fig></tp:treatment-sec><tp:treatment-sec sec-type="material" id="SECID0EBGAE"><title>Additional specimens examined.</title><p>China. Hubei. Tianmen City, Mawan Town, 15 Jul 2020, fr, <italic>X.Q. Liu 944</italic> (<abbrev xmlns:xlink="http://www.w3.org/1999/xlink" content-type="institution" xlink:title="Huazhong Agricultural University" id="ABBRID0EJGAE" xlink:type="simple">CCAU</abbrev>); Wuhan, Shizhishan, 26 m, May 6, 2021, in flower, <italic>X. Q. Liu 155</italic> (<abbrev xmlns:xlink="http://www.w3.org/1999/xlink" content-type="institution" xlink:title="Huazhong Agricultural University" id="ABBRID0EQGAE" xlink:type="simple">CCAU</abbrev>) (see photos in Suppl. material <xref ref-type="supplementary-material" rid="S1">1</xref>: Fig. S1, Suppl. material <xref ref-type="supplementary-material" rid="S2">2</xref>: Fig. S2, Suppl. material <xref ref-type="supplementary-material" rid="S3">3</xref>: Fig. S3).</p><fig id="F5" position="float" orientation="portrait"><object-id xmlns:xlink="http://www.w3.org/1999/xlink" content-type="doi" xlink:type="simple">10.3897/phytokeys.184.70045.figure5</object-id><object-id xmlns:xlink="http://www.w3.org/1999/xlink" content-type="arpha" xlink:type="simple">74860711-FEC4-56A4-AC6D-A03FAB07233C</object-id><label>Figure 5.</label><caption><p>Seeds of <italic><tp:taxon-name><tp:taxon-name-part taxon-name-part-type="genus" reg="Vitis">Vitis</tp:taxon-name-part><tp:taxon-name-part taxon-name-part-type="species" reg="shizishanensis">shizishanensis</tp:taxon-name-part></tp:taxon-name></italic> sp. nov. <bold>A</bold> ventral view <bold>B</bold> dorsal view <bold>C</bold> lateral view <bold>D</bold> transverse section.</p></caption><graphic xmlns:xlink="http://www.w3.org/1999/xlink" xlink:href="phytokeys-184-045-g005.jpg" position="float" orientation="portrait" xlink:type="simple" id="oo_604894.jpg"><uri content-type="original_file" xlink:type="simple">https://binary.pensoft.net/fig/604894</uri></graphic></fig></tp:treatment-sec><tp:treatment-sec sec-type="phenology" id="SECID0ENIAE"><title>Phenology.</title><p>Flowering from March to May, fruiting from July to October.</p></tp:treatment-sec><tp:treatment-sec sec-type="etymology" id="SECID0ESIAE"><title>Etymology.</title><p>The specific epithet is derived from the type locality, Shizishan, Wuhan, Hubei, China. The Chinese name is given as “狮子山葡萄”.</p><fig id="F6" position="float" orientation="portrait"><object-id xmlns:xlink="http://www.w3.org/1999/xlink" content-type="doi" xlink:type="simple">10.3897/phytokeys.184.70045.figure6</object-id><object-id xmlns:xlink="http://www.w3.org/1999/xlink" content-type="arpha" xlink:type="simple">85AE3779-DA19-5A63-B757-841375B7C971</object-id><label>Figure 6.</label><caption><p>Holotype of <italic><tp:taxon-name><tp:taxon-name-part taxon-name-part-type="genus" reg="Vitis">Vitis</tp:taxon-name-part><tp:taxon-name-part taxon-name-part-type="species" reg="shizishanensis">shizishanensis</tp:taxon-name-part></tp:taxon-name></italic> sp. nov. Z.Y.Ma, J. Wen, Q. Fu &amp; X-Q. Liu (<italic>X.Q. LIU 755</italic>).</p></caption><graphic xmlns:xlink="http://www.w3.org/1999/xlink" xlink:href="phytokeys-184-045-g006.jpg" position="float" orientation="portrait" xlink:type="simple" id="oo_604895.jpg"><uri content-type="original_file" xlink:type="simple">https://binary.pensoft.net/fig/604895</uri></graphic></fig></tp:treatment-sec><tp:treatment-sec sec-type="distribution" id="SECID0ERJAE"><title>Distribution and habitat.</title><p>The new species is currently known from Wuhan and Tianmen in Hubei province, China (Fig. <xref ref-type="fig" rid="F7">7</xref>). It occurs on the scrubland and the roadside of farmland at an altitude of ca. 10–50 m.</p><fig id="F7" position="float" orientation="portrait"><object-id xmlns:xlink="http://www.w3.org/1999/xlink" content-type="doi" xlink:type="simple">10.3897/phytokeys.184.70045.figure7</object-id><object-id xmlns:xlink="http://www.w3.org/1999/xlink" content-type="arpha" xlink:type="simple">ECDD4323-5D4E-591F-99D5-3F85CC2AA82E</object-id><label>Figure 7.</label><caption><p>Distribution of <italic><tp:taxon-name><tp:taxon-name-part taxon-name-part-type="genus" reg="Vitis">Vitis</tp:taxon-name-part><tp:taxon-name-part taxon-name-part-type="species" reg="shizishanensis">shizishanensis</tp:taxon-name-part></tp:taxon-name></italic> sp. nov. (triangle).</p></caption><graphic xmlns:xlink="http://www.w3.org/1999/xlink" xlink:href="phytokeys-184-045-g007.jpg" position="float" orientation="portrait" xlink:type="simple" id="oo_604896.jpg"><uri content-type="original_file" xlink:type="simple">https://binary.pensoft.net/fig/604896</uri></graphic></fig><p><italic><tp:taxon-name><tp:taxon-name-part taxon-name-part-type="genus" reg="Vitis">Vitis</tp:taxon-name-part><tp:taxon-name-part taxon-name-part-type="species" reg="shizishanensis">shizishanensis</tp:taxon-name-part></tp:taxon-name></italic> is morphologically similar to <italic><tp:taxon-name><tp:taxon-name-part taxon-name-part-type="genus" reg="Vitis">V.</tp:taxon-name-part><tp:taxon-name-part taxon-name-part-type="species" reg="bryoniifolia">bryoniifolia</tp:taxon-name-part></tp:taxon-name></italic>, <italic><tp:taxon-name><tp:taxon-name-part taxon-name-part-type="genus" reg="Vitis">V.</tp:taxon-name-part><tp:taxon-name-part taxon-name-part-type="species" reg="flexuosa">flexuosa</tp:taxon-name-part></tp:taxon-name></italic>, <italic><tp:taxon-name><tp:taxon-name-part taxon-name-part-type="genus" reg="Vitis">V.</tp:taxon-name-part><tp:taxon-name-part taxon-name-part-type="species" reg="sinocinerea">sinocinerea</tp:taxon-name-part></tp:taxon-name></italic>, and <italic><tp:taxon-name><tp:taxon-name-part taxon-name-part-type="genus" reg="Vitis">V.</tp:taxon-name-part><tp:taxon-name-part taxon-name-part-type="species" reg="bellula">bellula.</tp:taxon-name-part></tp:taxon-name></italic> Detailed morphological comparisons among the three species are provided in Table <xref ref-type="table" rid="T1">1</xref>. These characters were based on field observations, and herbarium and literature studies (<xref ref-type="bibr" rid="B5">Li et al. 1996</xref>; <xref ref-type="bibr" rid="B2">Chen et al. 2007</xref>; <xref ref-type="bibr" rid="B16">Wan et al. 2008</xref>).</p><table-wrap id="T1" position="float" orientation="portrait"><label>Table 1.</label><caption><p>Morphological comparisons among <italic><tp:taxon-name><tp:taxon-name-part taxon-name-part-type="genus" reg="Vitis">Vitis</tp:taxon-name-part><tp:taxon-name-part taxon-name-part-type="species" reg="shizishanensis">shizishanensis</tp:taxon-name-part></tp:taxon-name></italic>, <italic><tp:taxon-name><tp:taxon-name-part taxon-name-part-type="genus" reg="Vitis">V.</tp:taxon-name-part><tp:taxon-name-part taxon-name-part-type="species" reg="bryoniifolia">bryoniifolia</tp:taxon-name-part></tp:taxon-name></italic>, <italic><tp:taxon-name><tp:taxon-name-part taxon-name-part-type="genus" reg="Vitis">V.</tp:taxon-name-part><tp:taxon-name-part taxon-name-part-type="species" reg="flexuosa">flexuosa</tp:taxon-name-part></tp:taxon-name></italic>, <italic><tp:taxon-name><tp:taxon-name-part taxon-name-part-type="genus" reg="Vitis">V.</tp:taxon-name-part><tp:taxon-name-part taxon-name-part-type="species" reg="sinocinerea">sinocinerea</tp:taxon-name-part></tp:taxon-name></italic>, and <italic><tp:taxon-name><tp:taxon-name-part taxon-name-part-type="genus" reg="Vitis">V.</tp:taxon-name-part><tp:taxon-name-part taxon-name-part-type="species" reg="bellula">bellula</tp:taxon-name-part></tp:taxon-name></italic>.</p></caption><table id="TID0ERDAG" rules="all"><tbody><tr><th rowspan="1" colspan="1">Characters</th><th rowspan="1" colspan="1">
                    <italic><tp:taxon-name><tp:taxon-name-part taxon-name-part-type="genus" reg="Vitis">V.</tp:taxon-name-part><tp:taxon-name-part taxon-name-part-type="species" reg="shizishanensis">shizishanensis</tp:taxon-name-part></tp:taxon-name></italic>
                  </th><th rowspan="1" colspan="1">
                    <italic><tp:taxon-name><tp:taxon-name-part taxon-name-part-type="genus" reg="Vitis">V.</tp:taxon-name-part><tp:taxon-name-part taxon-name-part-type="species" reg="flexuosa">flexuosa</tp:taxon-name-part></tp:taxon-name></italic>
                  </th><th rowspan="1" colspan="1">
                    <italic><tp:taxon-name><tp:taxon-name-part taxon-name-part-type="genus" reg="Vitis">V.</tp:taxon-name-part><tp:taxon-name-part taxon-name-part-type="species" reg="bryoniifolia">bryoniifolia</tp:taxon-name-part></tp:taxon-name></italic>
                  </th><th rowspan="1" colspan="1">
                    <italic><tp:taxon-name><tp:taxon-name-part taxon-name-part-type="genus" reg="Vitis">V.</tp:taxon-name-part><tp:taxon-name-part taxon-name-part-type="species" reg="sinocinerea">sinocinerea</tp:taxon-name-part></tp:taxon-name></italic>
                  </th><th rowspan="1" colspan="1">
                    <italic><tp:taxon-name><tp:taxon-name-part taxon-name-part-type="genus" reg="Vitis">V.</tp:taxon-name-part><tp:taxon-name-part taxon-name-part-type="species" reg="bellula">bellula</tp:taxon-name-part></tp:taxon-name></italic>
                  </th></tr><tr><td rowspan="1" colspan="1">tendrils</td><td rowspan="1" colspan="1">unbranched or bifurcate in the upper half</td><td rowspan="1" colspan="1">bifurcate to the middle</td><td rowspan="1" colspan="1">bifurcate</td><td rowspan="1" colspan="1">unbranched or bifurcate</td><td rowspan="1" colspan="1">unbranched or bifurcate</td></tr><tr><td rowspan="1" colspan="1">Size of leaves</td><td rowspan="1" colspan="1">ca. 3–10 × 3–9 cm</td><td rowspan="1" colspan="1">ca. 5–12 × 3.5–10 cm</td><td rowspan="1" colspan="1">ca. 2.5–8 × 2–5 cm</td><td rowspan="1" colspan="1">ca. 3–8 × 3–6 cm</td><td rowspan="1" colspan="1">ca. 3–7 × 2–4 cm</td></tr><tr><td rowspan="1" colspan="1">Leaf base</td><td rowspan="1" colspan="1">subtruncate or subcordate to deeply cordate</td><td rowspan="1" colspan="1">slightly subcordate or subtruncate, rarely cordate</td><td rowspan="1" colspan="1">cordate or deeply cordate</td><td rowspan="1" colspan="1">subcordate or subtruncate</td><td rowspan="1" colspan="1">subcordate, subtruncate, or subrounded</td></tr><tr><td rowspan="1" colspan="1">Shape of leaves</td><td rowspan="1" colspan="1">unlobed to 3–7 lobed</td><td rowspan="1" colspan="1">unlobed to slightly 3-lobed</td><td rowspan="1" colspan="1">unlobed to 3–7 lobed</td><td rowspan="1" colspan="1">3-lobed or inconspicuously divided</td><td rowspan="1" colspan="1">unlobed</td></tr><tr><td rowspan="1" colspan="1">Abaxial mature leaf surfaces</td><td rowspan="1" colspan="1">usually glabrous</td><td rowspan="1" colspan="1">with sparse arachnoid tomentum to glabrescent</td><td rowspan="1" colspan="1">with dense arachnoid tomentum</td><td rowspan="1" colspan="1">with dense arachnoid tomentum</td><td rowspan="1" colspan="1">with dense arachnoid tomentum</td></tr><tr><td rowspan="1" colspan="1">Size of fruits</td><td rowspan="1" colspan="1">5–8 mm in diam</td><td rowspan="1" colspan="1">8–10 mm in diam</td><td rowspan="1" colspan="1">5–8 mm in diam</td><td rowspan="1" colspan="1">6–10 mm in diam</td><td rowspan="1" colspan="1">6–10 mm in diam</td></tr><tr><td rowspan="1" colspan="1">Altitude</td><td rowspan="1" colspan="1">10–50 m</td><td rowspan="1" colspan="1">100–2300 m</td><td rowspan="1" colspan="1">100–2500 m</td><td rowspan="1" colspan="1">200–2800 m</td><td rowspan="1" colspan="1">400–1600 m</td></tr><tr><td rowspan="1" colspan="1">Distribution</td><td rowspan="1" colspan="1">China (Hubei)</td><td rowspan="1" colspan="1">China, India, Japan, Laos, Nepal, Philippines, Thailand, Vietnam</td><td rowspan="1" colspan="1">China (Anhui, Fujian, Guangdong, Guangxi, Hebei, Hubei, Hunan, Jiangsu, Jiangxi, Shaanxi, Shandong, Shanxi, Sichuan, Yunnan)</td><td rowspan="1" colspan="1">China (Fujian, Hubei, Hunan, Jiangsu, Jiangxi, Taiwan, Yunnan, Zhejiang)</td><td rowspan="1" colspan="1">China (Guangdong, Guangxi, Hubei, Hunan, Sichuan)</td></tr></tbody></table></table-wrap></tp:treatment-sec><tp:treatment-sec><!--Section generated to contain objects referenced in tp:taxon-treatment.--><supplementary-material xmlns:xlink="http://www.w3.org/1999/xlink" id="S1" position="float" orientation="portrait" xlink:type="simple"><object-id content-type="doi" xlink:type="simple">10.3897/phytokeys.184.70045.suppl1</object-id><object-id content-type="arpha" xlink:type="simple">7593E73C-F150-5AF4-ACAB-6A9CBEB0F689</object-id><label>Supplementary material 1</label><caption><p>Figure S1</p></caption><statement content-type="dataType"><label>Data type</label><p>Jpg file.</p></statement><statement content-type="notes"><label>Explanation note</label><p>Isotype of <italic><tp:taxon-name><tp:taxon-name-part taxon-name-part-type="genus" reg="Vitis">Vitis</tp:taxon-name-part><tp:taxon-name-part taxon-name-part-type="species" reg="shizishanensis">shizishanensis</tp:taxon-name-part></tp:taxon-name></italic> Z.Y.Ma, J. Wen, Q. Fu &amp; X-Q. Liu (X.Q. LIU 155) with 5–7 lobed leaves.</p></statement><media xlink:href="phytokeys-184-045-s001.jpg" mimetype="image" mime-subtype="jpeg" position="float" orientation="portrait" xlink:type="simple" id="oo_604897.jpg"><uri content-type="original_file" xlink:type="simple">https://binary.pensoft.net/file/604897</uri></media><permissions><license xlink:type="simple"><license-p>This dataset is made available under the Open Database License (http://opendatacommons.org/licenses/odbl/1.0/). The Open Database License (ODbL) is a license agreement intended to allow users to freely share, modify, and use this Dataset while maintaining this same freedom for others, provided that the original source and author(s) are credited.</license-p></license></permissions><attrib specific-use="authors">Zhi-Yao Ma, Jun Wen, Qiang Fu, Xiu-Qun Liu</attrib></supplementary-material><supplementary-material xmlns:xlink="http://www.w3.org/1999/xlink" id="S2" position="float" orientation="portrait" xlink:type="simple"><object-id content-type="doi" xlink:type="simple">10.3897/phytokeys.184.70045.suppl2</object-id><object-id content-type="arpha" xlink:type="simple">E398EF28-DC29-52AE-AE8E-42117D367A79</object-id><label>Supplementary material 2</label><caption><p>Figure S2</p></caption><statement content-type="dataType"><label>Data type</label><p>Jpg file.</p></statement><statement content-type="notes"><label>Explanation note</label><p>Isotype of <italic><tp:taxon-name><tp:taxon-name-part taxon-name-part-type="genus" reg="Vitis">Vitis</tp:taxon-name-part><tp:taxon-name-part taxon-name-part-type="species" reg="shizishanensis">shizishanensis</tp:taxon-name-part></tp:taxon-name></italic> Z.Y.Ma, J. Wen, Q. Fu &amp; X-Q. Liu (X.Q. LIU 155) with male flowers.</p></statement><media xlink:href="phytokeys-184-045-s002.jpg" mimetype="image" mime-subtype="jpeg" position="float" orientation="portrait" xlink:type="simple" id="oo_604898.jpg"><uri content-type="original_file" xlink:type="simple">https://binary.pensoft.net/file/604898</uri></media><permissions><license xlink:type="simple"><license-p>This dataset is made available under the Open Database License (http://opendatacommons.org/licenses/odbl/1.0/). The Open Database License (ODbL) is a license agreement intended to allow users to freely share, modify, and use this Dataset while maintaining this same freedom for others, provided that the original source and author(s) are credited.</license-p></license></permissions><attrib specific-use="authors">Zhi-Yao Ma, Jun Wen, Qiang Fu, Xiu-Qun Liu</attrib></supplementary-material><supplementary-material xmlns:xlink="http://www.w3.org/1999/xlink" id="S3" position="float" orientation="portrait" xlink:type="simple"><object-id content-type="doi" xlink:type="simple">10.3897/phytokeys.184.70045.suppl3</object-id><object-id content-type="arpha" xlink:type="simple">F6FBE43A-BC5C-595A-B2B6-273BBFA099E1</object-id><label>Supplementary material 3</label><caption><p>Figure S3</p></caption><statement content-type="dataType"><label>Data type</label><p>Jpg file.</p></statement><statement content-type="notes"><label>Explanation note</label><p>Isotype of <italic><tp:taxon-name><tp:taxon-name-part taxon-name-part-type="genus" reg="Vitis">Vitis</tp:taxon-name-part><tp:taxon-name-part taxon-name-part-type="species" reg="shizishanensis">shizishanensis</tp:taxon-name-part></tp:taxon-name></italic> Z.Y.Ma, J. Wen, Q. Fu &amp; X-Q. Liu (X.Q. LIU 944) with fruits.</p></statement><media xlink:href="phytokeys-184-045-s003.jpg" mimetype="image" mime-subtype="jpeg" position="float" orientation="portrait" xlink:type="simple" id="oo_604899.jpg"><uri content-type="original_file" xlink:type="simple">https://binary.pensoft.net/file/604899</uri></media><permissions><license xlink:type="simple"><license-p>This dataset is made available under the Open Database License (http://opendatacommons.org/licenses/odbl/1.0/). The Open Database License (ODbL) is a license agreement intended to allow users to freely share, modify, and use this Dataset while maintaining this same freedom for others, provided that the original source and author(s) are credited.</license-p></license></permissions><attrib specific-use="authors">Zhi-Yao Ma, Jun Wen, Qiang Fu, Xiu-Qun Liu</attrib></supplementary-material></tp:treatment-sec><ref-list><ref id="B5"><mixed-citation xmlns:xlink="http://www.w3.org/1999/xlink" xlink:type="simple"><person-group><name name-style="western"><surname>Li</surname><given-names>CL</given-names></name><name name-style="western"><surname>Cao</surname><given-names>YL</given-names></name><name name-style="western"><surname>He</surname><given-names>YH</given-names></name></person-group> (<year>1996</year>) <article-title>Systematics on Chinese <italic><tp:taxon-name><tp:taxon-name-part taxon-name-part-type="genus">Vitis</tp:taxon-name-part></tp:taxon-name></italic> L.</article-title><source>Chinese Journal of Applied and Environmental Biology</source><volume>2</volume>: <fpage>234</fpage>–<lpage>253</lpage>.</mixed-citation></ref><ref id="B2"><mixed-citation xmlns:xlink="http://www.w3.org/1999/xlink" xlink:type="simple"><person-group><name name-style="western"><surname>Chen</surname><given-names>ZD</given-names></name><name name-style="western"><surname>Ren</surname><given-names>H</given-names></name><name name-style="western"><surname>Wen</surname><given-names>J</given-names></name></person-group> (<year>2007</year>) <article-title><tp:taxon-name><tp:taxon-name-part taxon-name-part-type="family">Vitaceae</tp:taxon-name-part></tp:taxon-name>.</article-title> In: <person-group><name name-style="western"><surname>Wu</surname><given-names>CY</given-names></name><name name-style="western"><surname>Hong</surname><given-names>DY</given-names></name><name name-style="western"><surname>Raven</surname><given-names>PH</given-names></name></person-group> (<role>Eds</role>) <issue-title>Flora of China, vol.</issue-title><source>12. Science Press, Beijing, China and Missouri Botanical Garden Press, St. Louis</source>, <fpage>173</fpage>–<lpage>222</lpage>.</mixed-citation></ref><ref id="B16"><mixed-citation xmlns:xlink="http://www.w3.org/1999/xlink" xlink:type="simple"><person-group><name name-style="western"><surname>Wan</surname><given-names>YZ</given-names></name><name name-style="western"><surname>Schwaninger</surname><given-names>H</given-names></name><name name-style="western"><surname>Li</surname><given-names>D</given-names></name><name name-style="western"><surname>Simon</surname><given-names>CJ</given-names></name><name name-style="western"><surname>Wang</surname><given-names>YJ</given-names></name><name name-style="western"><surname>Zhang</surname><given-names>CH</given-names></name></person-group> (<year>2008</year>) <article-title>A review of taxonomic research on Chinese wild grapes.</article-title><source><tp:taxon-name><tp:taxon-name-part taxon-name-part-type="genus">Vitis</tp:taxon-name-part></tp:taxon-name></source><volume>47</volume>(<issue>2</issue>): <fpage>81</fpage>–<lpage>88</lpage>.</mixed-citation></ref></ref-list></tp:taxon-treatment>
